# Supplementary material for: In Vitro Toxicity Assessment of Cortinarius sanguineus Anthraquinone Aglycone Extract
Source: J Fungi (Basel). 2024 May 21;10(6):369. doi: 10.3390/jof10060369 (PMC11204901; doi:10.3390/jof10060369)
Supplement: Supplementary file 1 [file jof-10-00369-s001.zip]

Archive with 1 entries (1 files):
- jof-2978453-supplementary.pdf
